# Supplementary material for: Label-Free Quantitative Proteomics to Explore the Action Mechanism of the Pharmaceutical-Grade Triticum vulgare Extract in Speeding Up Keratinocyte Healing
Source: Molecules. 2022 Feb 7;27(3):1108. doi: 10.3390/molecules27031108 (PMC8839156; doi:10.3390/molecules27031108)
Supplement: Supplementary file 1 [file molecules-27-01108-s001.zip]

Archive with 1 entries (1 files):
- molecules-1516843-supplementary.pdf
